# Supplementary material for: Modulation of Calretinin Expression in Human Mesothelioma Cells Reveals the Implication of the FAK and Wnt Signaling Pathways in Conferring Chemoresistance towards Cisplatin
Source: Int J Mol Sci. 2019 Oct 29;20(21):5391. doi: 10.3390/ijms20215391 (PMC6873109; doi:10.3390/ijms20215391)
Supplement: Supplementary file 2 [file ijms-20-05391-s002.zip]

Archive with 1 entries (1 files):
- Invasion asssay with MSTO-CR  and MSTO-shCR  cells (green).mov
